# Supplementary material for: Assessing the Orthogonality of Phage-Encoded RNA Polymerases for Tailored Synthetic Biology Applications in Pseudomonas Species
Source: Int J Mol Sci. 2023 Apr 13;24(8):7175. doi: 10.3390/ijms24087175 (PMC10138996; doi:10.3390/ijms24087175)
Supplement: Supplementary file 1 [file ijms-24-07175-s001.zip]

Archive with 1 entries (1 files):
- ijms-2279831-supplementary.pdf
